# Supplementary material for: An integrated anatomical, functional and evolutionary view of the Drosophila olfactory system
Source: EMBO Rep. 2025 May 19;26(12):3204–25. doi: 10.1038/s44319-025-00476-8 (PMC12187929; doi:10.1038/s44319-025-00476-8)
Supplement: Supplementary file 3 — Data Set EV2 [file 44319_2025_476_MOESM3_ESM.zip]

Archive with 132 entries (130 files):
- DatasetEV2/
- __MACOSX/._DatasetEV2
- DatasetEV2/DatasetEV2.seg.vtm
- __MACOSX/DatasetEV2/._DatasetEV2.seg.vtm
- DatasetEV2/DatasetEV2.seg/
- __MACOSX/DatasetEV2/._DatasetEV2.seg
- DatasetEV2/Dataset EV2_README.txt
- __MACOSX/DatasetEV2/._Dataset EV2_README.txt
- DatasetEV2/Dataset EV2 AL-Coronal.mov
- __MACOSX/DatasetEV2/._Dataset EV2 AL-Coronal.mov
- DatasetEV2/DatasetEV2-label.nrrd
- __MACOSX/DatasetEV2/._DatasetEV2-label.nrrd
- DatasetEV2/DatasetEV2-label_ColorTable.ctbl
- __MACOSX/DatasetEV2/._DatasetEV2-label_ColorTable.ctbl
- DatasetEV2/Dataset EV2 AL-Transverse.mov
- __MACOSX/DatasetEV2/._Dataset EV2 AL-Transverse.mov
- DatasetEV2/DatasetEV2.seg/DatasetEV2.seg_48.vtp
- __MACOSX/DatasetEV2/DatasetEV2.seg/._DatasetEV2.seg_48.vtp
- DatasetEV2/DatasetEV2.seg/DatasetEV2.seg_49.vtp
- __MACOSX/DatasetEV2/DatasetEV2.seg/._DatasetEV2.seg_49.vtp
- DatasetEV2/DatasetEV2.seg/DatasetEV2.seg_12.vtp
- __MACOSX/DatasetEV2/DatasetEV2.seg/._DatasetEV2.seg_12.vtp
- DatasetEV2/DatasetEV2.seg/DatasetEV2.seg_0.vtp
- __MACOSX/DatasetEV2/DatasetEV2.seg/._DatasetEV2.seg_0.vtp
- DatasetEV2/DatasetEV2.seg/DatasetEV2.seg_1.vtp
- __MACOSX/DatasetEV2/DatasetEV2.seg/._DatasetEV2.seg_1.vtp
- DatasetEV2/DatasetEV2.seg/DatasetEV2.seg_13.vtp
- __MACOSX/DatasetEV2/DatasetEV2.seg/._DatasetEV2.seg_13.vtp
- DatasetEV2/DatasetEV2.seg/DatasetEV2.seg_39.vtp
- __MACOSX/DatasetEV2/DatasetEV2.seg/._DatasetEV2.seg_39.vtp
- DatasetEV2/DatasetEV2.seg/DatasetEV2.seg_11.vtp
- __MACOSX/DatasetEV2/DatasetEV2.seg/._DatasetEV2.seg_11.vtp
- DatasetEV2/DatasetEV2.seg/DatasetEV2.seg_3.vtp
- __MACOSX/DatasetEV2/DatasetEV2.seg/._DatasetEV2.seg_3.vtp
- DatasetEV2/DatasetEV2.seg/DatasetEV2.seg_2.vtp
- __MACOSX/DatasetEV2/DatasetEV2.seg/._DatasetEV2.seg_2.vtp
- DatasetEV2/DatasetEV2.seg/DatasetEV2.seg_10.vtp
- __MACOSX/DatasetEV2/DatasetEV2.seg/._DatasetEV2.seg_10.vtp
- DatasetEV2/DatasetEV2.seg/DatasetEV2.seg_38.vtp
- __MACOSX/DatasetEV2/DatasetEV2.seg/._DatasetEV2.seg_38.vtp
- DatasetEV2/DatasetEV2.seg/DatasetEV2.seg_14.vtp
- __MACOSX/DatasetEV2/DatasetEV2.seg/._DatasetEV2.seg_14.vtp
- DatasetEV2/DatasetEV2.seg/DatasetEV2.seg_28.vtp
- __MACOSX/DatasetEV2/DatasetEV2.seg/._DatasetEV2.seg_28.vtp
- DatasetEV2/DatasetEV2.seg/DatasetEV2.seg_6.vtp
- __MACOSX/DatasetEV2/DatasetEV2.seg/._DatasetEV2.seg_6.vtp
- DatasetEV2/DatasetEV2.seg/DatasetEV2.seg_7.vtp
- __MACOSX/DatasetEV2/DatasetEV2.seg/._DatasetEV2.seg_7.vtp
- DatasetEV2/DatasetEV2.seg/DatasetEV2.seg_29.vtp
- __MACOSX/DatasetEV2/DatasetEV2.seg/._DatasetEV2.seg_29.vtp
- DatasetEV2/DatasetEV2.seg/DatasetEV2.seg_15.vtp
- __MACOSX/DatasetEV2/DatasetEV2.seg/._DatasetEV2.seg_15.vtp
- DatasetEV2/DatasetEV2.seg/DatasetEV2.seg_17.vtp
- __MACOSX/DatasetEV2/DatasetEV2.seg/._DatasetEV2.seg_17.vtp
- DatasetEV2/DatasetEV2.seg/DatasetEV2.seg_5.vtp
- __MACOSX/DatasetEV2/DatasetEV2.seg/._DatasetEV2.seg_5.vtp
- DatasetEV2/DatasetEV2.seg/DatasetEV2.seg_4.vtp
- __MACOSX/DatasetEV2/DatasetEV2.seg/._DatasetEV2.seg_4.vtp
- DatasetEV2/DatasetEV2.seg/DatasetEV2.seg_16.vtp
- __MACOSX/DatasetEV2/DatasetEV2.seg/._DatasetEV2.seg_16.vtp
- DatasetEV2/DatasetEV2.seg/DatasetEV2.seg_33.vtp
- __MACOSX/DatasetEV2/DatasetEV2.seg/._DatasetEV2.seg_33.vtp
- DatasetEV2/DatasetEV2.seg/DatasetEV2.seg_27.vtp
- __MACOSX/DatasetEV2/DatasetEV2.seg/._DatasetEV2.seg_27.vtp
- DatasetEV2/DatasetEV2.seg/DatasetEV2.seg_9.vtp
- __MACOSX/DatasetEV2/DatasetEV2.seg/._DatasetEV2.seg_9.vtp
- DatasetEV2/DatasetEV2.seg/DatasetEV2.seg_8.vtp
- __MACOSX/DatasetEV2/DatasetEV2.seg/._DatasetEV2.seg_8.vtp
- DatasetEV2/DatasetEV2.seg/DatasetEV2.seg_26.vtp
- __MACOSX/DatasetEV2/DatasetEV2.seg/._DatasetEV2.seg_26.vtp
- DatasetEV2/DatasetEV2.seg/DatasetEV2.seg_32.vtp
- __MACOSX/DatasetEV2/DatasetEV2.seg/._DatasetEV2.seg_32.vtp
- DatasetEV2/DatasetEV2.seg/DatasetEV2.seg_18.vtp
- __MACOSX/DatasetEV2/DatasetEV2.seg/._DatasetEV2.seg_18.vtp
- DatasetEV2/DatasetEV2.seg/DatasetEV2.seg_24.vtp
- __MACOSX/DatasetEV2/DatasetEV2.seg/._DatasetEV2.seg_24.vtp
- DatasetEV2/DatasetEV2.seg/DatasetEV2.seg_30.vtp
- __MACOSX/DatasetEV2/DatasetEV2.seg/._DatasetEV2.seg_30.vtp
- DatasetEV2/DatasetEV2.seg/DatasetEV2.seg_31.vtp
- __MACOSX/DatasetEV2/DatasetEV2.seg/._DatasetEV2.seg_31.vtp
- DatasetEV2/DatasetEV2.seg/DatasetEV2.seg_25.vtp
- __MACOSX/DatasetEV2/DatasetEV2.seg/._DatasetEV2.seg_25.vtp
- DatasetEV2/DatasetEV2.seg/DatasetEV2.seg_19.vtp
- __MACOSX/DatasetEV2/DatasetEV2.seg/._DatasetEV2.seg_19.vtp
- DatasetEV2/DatasetEV2.seg/DatasetEV2.seg_21.vtp
- __MACOSX/DatasetEV2/DatasetEV2.seg/._DatasetEV2.seg_21.vtp
- DatasetEV2/DatasetEV2.seg/DatasetEV2.seg_35.vtp
- __MACOSX/DatasetEV2/DatasetEV2.seg/._DatasetEV2.seg_35.vtp
- DatasetEV2/DatasetEV2.seg/DatasetEV2.seg_34.vtp
- __MACOSX/DatasetEV2/DatasetEV2.seg/._DatasetEV2.seg_34.vtp
- DatasetEV2/DatasetEV2.seg/DatasetEV2.seg_20.vtp
- __MACOSX/DatasetEV2/DatasetEV2.seg/._DatasetEV2.seg_20.vtp
- DatasetEV2/DatasetEV2.seg/DatasetEV2.seg_36.vtp
- __MACOSX/DatasetEV2/DatasetEV2.seg/._DatasetEV2.seg_36.vtp
- DatasetEV2/DatasetEV2.seg/DatasetEV2.seg_22.vtp
- __MACOSX/DatasetEV2/DatasetEV2.seg/._DatasetEV2.seg_22.vtp
- DatasetEV2/DatasetEV2.seg/DatasetEV2.seg_23.vtp
- __MACOSX/DatasetEV2/DatasetEV2.seg/._DatasetEV2.seg_23.vtp
- DatasetEV2/DatasetEV2.seg/DatasetEV2.seg_37.vtp
- __MACOSX/DatasetEV2/DatasetEV2.seg/._DatasetEV2.seg_37.vtp
- DatasetEV2/DatasetEV2.seg/DatasetEV2.seg_50.vtp
- __MACOSX/DatasetEV2/DatasetEV2.seg/._DatasetEV2.seg_50.vtp
- DatasetEV2/DatasetEV2.seg/DatasetEV2.seg_44.vtp
- __MACOSX/DatasetEV2/DatasetEV2.seg/._DatasetEV2.seg_44.vtp
- DatasetEV2/DatasetEV2.seg/DatasetEV2.seg_45.vtp
- __MACOSX/DatasetEV2/DatasetEV2.seg/._DatasetEV2.seg_45.vtp
- DatasetEV2/DatasetEV2.seg/DatasetEV2.seg_51.vtp
- __MACOSX/DatasetEV2/DatasetEV2.seg/._DatasetEV2.seg_51.vtp
- DatasetEV2/DatasetEV2.seg/DatasetEV2.seg_47.vtp
- __MACOSX/DatasetEV2/DatasetEV2.seg/._DatasetEV2.seg_47.vtp
- DatasetEV2/DatasetEV2.seg/DatasetEV2.seg_53.vtp
- __MACOSX/DatasetEV2/DatasetEV2.seg/._DatasetEV2.seg_53.vtp
- DatasetEV2/DatasetEV2.seg/DatasetEV2.seg_52.vtp
- __MACOSX/DatasetEV2/DatasetEV2.seg/._DatasetEV2.seg_52.vtp
- DatasetEV2/DatasetEV2.seg/DatasetEV2.seg_46.vtp
- __MACOSX/DatasetEV2/DatasetEV2.seg/._DatasetEV2.seg_46.vtp
- DatasetEV2/DatasetEV2.seg/DatasetEV2.seg_42.vtp
- __MACOSX/DatasetEV2/DatasetEV2.seg/._DatasetEV2.seg_42.vtp
- DatasetEV2/DatasetEV2.seg/DatasetEV2.seg_56.vtp
- __MACOSX/DatasetEV2/DatasetEV2.seg/._DatasetEV2.seg_56.vtp
- DatasetEV2/DatasetEV2.seg/DatasetEV2.seg_57.vtp
- __MACOSX/DatasetEV2/DatasetEV2.seg/._DatasetEV2.seg_57.vtp
- DatasetEV2/DatasetEV2.seg/DatasetEV2.seg_43.vtp
- __MACOSX/DatasetEV2/DatasetEV2.seg/._DatasetEV2.seg_43.vtp
- DatasetEV2/DatasetEV2.seg/DatasetEV2.seg_55.vtp
- __MACOSX/DatasetEV2/DatasetEV2.seg/._DatasetEV2.seg_55.vtp
- DatasetEV2/DatasetEV2.seg/DatasetEV2.seg_41.vtp
- __MACOSX/DatasetEV2/DatasetEV2.seg/._DatasetEV2.seg_41.vtp
- DatasetEV2/DatasetEV2.seg/DatasetEV2.seg_40.vtp
- __MACOSX/DatasetEV2/DatasetEV2.seg/._DatasetEV2.seg_40.vtp
- DatasetEV2/DatasetEV2.seg/DatasetEV2.seg_54.vtp
- __MACOSX/DatasetEV2/DatasetEV2.seg/._DatasetEV2.seg_54.vtp
