# Supplementary material for: An integrated anatomical, functional and evolutionary view of the Drosophila olfactory system
Source: EMBO Rep. 2025 May 19;26(12):3204–25. doi: 10.1038/s44319-025-00476-8 (PMC12187929; doi:10.1038/s44319-025-00476-8)
Supplement: Supplementary file 4 — Source data Fig. 2 [file 44319_2025_476_MOESM4_ESM.zip]

Archive with 20 entries (17 files):
- Figure2C&E/
- __MACOSX/._Figure2C&E
- Figure2C&E/Figure2C&E_SourceData_ephys.xlsx
- __MACOSX/Figure2C&E/._Figure2C&E_SourceData_ephys.xlsx
- Figure2G/
- __MACOSX/._Figure2G
- Figure2G/.DS_Store
- __MACOSX/Figure2G/._.DS_Store
- Figure2G/READ-ME.txt
- __MACOSX/Figure2G/._READ-ME.txt
- Figure2G/Figure2G_elav_hsFLP_HS@P0_5min_3_b_composite_projection(z=1-37),g[11.74 60.72](RGB).tif
- __MACOSX/Figure2G/._Figure2G_elav_hsFLP_HS@P0_5min_3_b_composite_projection(z=1-37),g[11.74 60.72](RGB).tif
- Figure2H/
- __MACOSX/._Figure2H
- Figure2H/.DS_Store
- __MACOSX/Figure2H/._.DS_Store
- Figure2H/READ-ME.txt
- __MACOSX/Figure2H/._READ-ME.txt
- Figure2H/Figure2H_elav_hsFLP_wt_HS@34hrB_5min_a_composite(z=1-25)_projection,g[1.1 65.0],m[-14.2 90.1](RGB).tif
- __MACOSX/Figure2H/._Figure2H_elav_hsFLP_wt_HS@34hrB_5min_a_composite(z=1-25)_projection,g[1.1 65.0],m[-14.2 90.1](RGB).tif
