# Supplementary material for: An integrated anatomical, functional and evolutionary view of the Drosophila olfactory system
Source: EMBO Rep. 2025 May 19;26(12):3204–25. doi: 10.1038/s44319-025-00476-8 (PMC12187929; doi:10.1038/s44319-025-00476-8)
Supplement: Supplementary file 4 — Source data Fig. 2 [file 44319_2025_476_MOESM4_ESM.zip › Figure2C&E/Figure2C&E_SourceData_ephys.xlsx]

## Sheet: Figure 2 ab6, ab11
ab6 (Or13a>GFP)
hypothesised receptors	Or13a (A neuron)	Or46aB (B neuron)
test ligand	2-methylphenol (o-cresol) 10-2		3-methylphenol (m-cresol) 10-2		4-methylphenol (p-cresol) 10-2		indole 10-2		1-hexanol 10-2		1-octen-3-ol 10-3		pentyl acetate 10-2		E2-hexenal 10-2		2-heptanone 10-3
neuron amplitude	A	B	A	B	A	B	A	B	A	B	A	B	A	B	A	B	A	B
sensilla 1	-26		-22	170	-26	144			90	0	108	0	62	0	68	0
sensilla 2	-28	180	-28	126	-28	128	-26	0	140	0	166	0	118	0	120	0	78	0
sensilla 3	-36	172	-36	200	-36	182	-26	0	102	0	122	0	70	0	88	0	42	0
sensilla 4	-40	190	-40	182	-40	170	-38	2	140	0	140	0	90	0	94	0	50	0
sensilla 5	-36	148	-36	164	-36	156	-36	4	120	0	134	0	84	0	118	0	76	0
sensilla 6	-18	170	-18	188	-16	174	-16	-4	144	-4	168	-4	122	-4	126	-4	92	-4
sensilla 7	-16	156	-16	174	-16	166	-10	-6	144	-8	166	-8	146	-8	158	-8	96	-8
Mean	-28.5714	169.333	-28	172	-28.2857	160	-25.3333	-0.666667	125.714	-1.71429	143.429	-1.71429	98.8571	-1.71429	110.286	-1.71429	72.3333	-2
SEM	3.51092	6.27517	3.62531	8.90158	3.66264	7.09124	4.46219	1.52023	8.37716	1.18952	9.04712	1.18952	11.5623	1.18952	11.1563	1.18952	8.96537	1.36626
ab11 (Or49b>GFP)
hypothesised receptors	Or49b (A neuron)	Or85b/(Or85c) (B neuron)
test ligand	2-methylphenol (o-cresol) 10-2		3-methylphenol (m-cresol) 10-2		4-methylphenol (p-cresol) 10-2		indole 10-2		1-hexanol 10-2		1-octen-3-ol 10-3		pentyl acetate 10-2		E2-hexenal 10-2		2-heptanone 10-3
neuron amplitude	A	B	A	B	A	B	A	B	A	B	A	B	A	B	A	B	A	B
sensilla 1	132	-20	102	-20	108	-20	112	-20	-4	100	6	130	-4	88	2	90	-4	76
sensilla 2	120	-56	28	-56	32	-56	162	-56	-8	108	-8	104	-8	94	-8	86	18	58
sensilla 3	96	-24	56	-24	62	-22	130	-24	-22	98	-18	140	-24	130	-24	94	-20	92
sensilla 4			34	-20	38	-22			-14	172	-12	58	-14	170	-14	76
sensilla 5	126	-24	54	-24	44	-24	192	-24	-18	164	-16	84	-18	160	-18	54
sensilla 6	40	-10	116	-10	194	-10	34	10	-14	228	-14	122	-14	188	-14	226	-14	214
sensilla 7	74	-32	-6	-32	-6	-32	148	-32	12	70	2	90	-14	100	-16	130	-16	44
sensilla 8	120	-22	52	-18	50	-20	136	-22	-18	108	-12	66	-18	92	-18	64	-18	88
Mean	101.143	-26.8571	54.5	-25.5	65.25	-25.75	130.571	-24	-10.75	131	-9	99.25	-14.25	127.75	-13.75	102.5	-9	95.3333
SEM	12.7081	5.44858	13.9066	4.88072	21.557	4.81719	18.7501	7.34199	3.83476	18.4236	3.04725	10.5826	2.18559	14.1595	2.76296	19.3861	5.85947	24.8659
