# Supplementary material for: An integrated anatomical, functional and evolutionary view of the Drosophila olfactory system
Source: EMBO Rep. 2025 May 19;26(12):3204–25. doi: 10.1038/s44319-025-00476-8 (PMC12187929; doi:10.1038/s44319-025-00476-8)
Supplement: Supplementary file 4 — Source data Fig. 2 [file 44319_2025_476_MOESM4_ESM.zip › Figure2G/READ-ME.txt]

The left antennal lobe of the brain was displayed in the figure, after cropping and reflection of the image in the y-axis (to have medial on the right-hand side, consistent with Figure 5).
