# Supplementary material for: An integrated anatomical, functional and evolutionary view of the Drosophila olfactory system
Source: EMBO Rep. 2025 May 19;26(12):3204–25. doi: 10.1038/s44319-025-00476-8 (PMC12187929; doi:10.1038/s44319-025-00476-8)
Supplement: Supplementary file 5 — Source data Fig. 3 [file 44319_2025_476_MOESM5_ESM.zip]

Archive with 4 entries (3 files):
- Figure3D/
- __MACOSX/._Figure3D
- Figure3D/Figure3D_SourceData_ephys.xlsx
- __MACOSX/Figure3D/._Figure3D_SourceData_ephys.xlsx
