# Supplementary material for: An integrated anatomical, functional and evolutionary view of the Drosophila olfactory system
Source: EMBO Rep. 2025 May 19;26(12):3204–25. doi: 10.1038/s44319-025-00476-8 (PMC12187929; doi:10.1038/s44319-025-00476-8)
Supplement: Supplementary file 5 — Source data Fig. 3 [file 44319_2025_476_MOESM5_ESM.zip › Figure3D/Figure3D_SourceData_ephys.xlsx]

## Sheet: Figure 3 ac3 Ir76a RNAi
Control KK RNAi							Number of families	4
P{attP,y[+],w[3`]}/P{Act5C-GAL4}25FO1; +/+							Number of comparisons per family	6
	1-Hexanol 10-6	Ammonia 1%	Amylamine 10-3	Phenethylamine 10-2			Alpha	0.05
sensilla 1	108	38	38	80
sensilla 2	86	14	16	58			Tukey's multiple comparisons test	Predicted (LS) mean diff.	95.00% CI of diff.	Below threshold?	Summary	Adjusted P Value
sensilla 3	62	48	-4	14
sensilla 4	98	36	42	106			Phenethylamine 10-2
sensilla 5	90	128	60	140			KK Control vs. Ir76a KK RNAi	137.5	106.2 to 168.8	Yes	****	4.9e-14
sensilla 6	106	74	36	136			KK Control vs. TRIP Ir76a Control	15.42	-18.42 to 49.25	No	ns	0.6362
sensilla 7	108	74	66	154			KK Control vs. Ir76a RNAi TRIP	137.5	106.2 to 168.8	Yes	****	4.9e-14
sensilla 8	106	66	34	62			Ir76a KK RNAi vs. TRIP Ir76a Control	-122.1	-155.9 to -88.25	Yes	****	7.7e-14
Mean	95.5	59.75	36	93.75			Ir76a KK RNAi vs. Ir76a RNAi TRIP	2.842e-14	-31.32 to 31.32	No	ns	0.9999
SEM	5.64105	12.2267	7.92825	17.1857			TRIP Ir76a Control vs. Ir76a RNAi TRIP	122.1	88.25 to 155.9	Yes	****	7.7e-14
Ir76a RNAi KK							Amylamine 10-3
P{KK104048}VIE-260B/P{Act5C-GAL4}25FO1; +/+							KK Control vs. Ir76a KK RNAi	44	12.68 to 75.32	Yes	**	0.0021
	1-Hexanol 10-6	Ammonia 1%	Amylamine 10-3	Phenethylamine 10-2			KK Control vs. TRIP Ir76a Control	8.667	-21.77 to 39.11	No	ns	0.88
sensilla 1	116	-12	-14	-38			KK Control vs. Ir76a RNAi TRIP	39	10.41 to 67.59	Yes	**	0.003
sensilla 2	58	-20	-36	-42			Ir76a KK RNAi vs. TRIP Ir76a Control	-35.33	-65.77 to -4.894	Yes	*	0.0159
sensilla 3	44	-2	-8	-38			Ir76a KK RNAi vs. Ir76a RNAi TRIP	-5	-33.59 to 23.59	No	ns	0.9684
sensilla 4	106	-22	0	-50			TRIP Ir76a Control vs. Ir76a RNAi TRIP	30.33	2.710 to 57.96	Yes	*	0.0253
sensilla 5	114	2	-8	-52
sensilla 6	118	-2	-2	-44			Ammonia 1%
sensilla 7	110	-4	12	-50			KK Control vs. Ir76a KK RNAi	68.32	35.90 to 100.7	Yes	****	1.3e-06
sensilla 8	122		-8	-36			KK Control vs. TRIP Ir76a Control	23.31	-7.134 to 53.75	No	ns	0.1958
Mean	98.5	-8.57143	-8	-43.75			KK Control vs. Ir76a RNAi TRIP	59.5	28.18 to 90.82	Yes	****	1.4e-05
SEM	10.5881	3.59137	4.85504	2.21803			Ir76a KK RNAi vs. TRIP Ir76a Control	-45.02	-76.59 to -13.45	Yes	**	0.0017
							Ir76a KK RNAi vs. Ir76a RNAi TRIP	-8.821	-41.24 to 23.60	No	ns	0.8934
Control TRIP							TRIP Ir76a Control vs. Ir76a RNAi TRIP	36.19	5.755 to 66.63	Yes	*	0.0128
P{Act5C-GAL4}25FO1/+; P{y[t7.7]=CaryP}attP2/+
	1-Hexanol 10-6	Ammonia 1%	Amylamine 10-3	Phenethylamine 10-2			1-Hexanol 10-6
sensilla 1	86	6	44	88			KK Control vs. Ir76a KK RNAi	-3	-34.32 to 28.32	No	ns	0.9945
sensilla 2	112	100	26	92			KK Control vs. TRIP Ir76a Control	12.17	-18.27 to 42.61	No	ns	0.7256
sensilla 3	98	36	-10	40			KK Control vs. Ir76a RNAi TRIP	-4.5	-32.65 to 23.65	No	ns	0.9756
sensilla 4	58	38	30	76			Ir76a KK RNAi vs. TRIP Ir76a Control	15.17	-15.27 to 45.61	No	ns	0.566
sensilla 5	58	38	48	134			Ir76a KK RNAi vs. Ir76a RNAi TRIP	-1.5	-29.65 to 26.65	No	ns	0.9999
sensilla 6	112	14	16	40			TRIP Ir76a Control vs. Ir76a RNAi TRIP	-16.67	-43.83 to 10.50	No	ns	0.3834
sensilla 7	70	34	16
sensilla 8	64	30	36
sensilla 9	92	32	40				Test details	Predicted (LS) mean 1	Predicted (LS) mean 2	Predicted (LS) mean diff.	SE of diff.	N1	N2	q	DF
Mean	83.3333	36.4444	27.3333	78.3333
SEM	7.24185	8.77356	6.00925	14.5182			Phenethylamine 10-2
							KK Control vs. Ir76a KK RNAi	93.75	-43.75	137.5	12.02	8	8	16.17	121
Ir76a RNAi TRIP							KK Control vs. TRIP Ir76a Control	93.75	78.33	15.42	12.99	8	6	1.679	121
P{Act5C-GAL4}25FO1/+; P{y[+t7.7] v[+t1.8]=TRiP.HMS01156}attP2/+							KK Control vs. Ir76a RNAi TRIP	93.75	-43.75	137.5	12.02	8	8	16.17	121
	1-Hexanol 10-6	Ammonia 1%	Amylamine 10-3	Phenethylamine 10-2			Ir76a KK RNAi vs. TRIP Ir76a Control	-43.75	78.33	-122.1	12.99	8	6	13.29	121
sensilla 1	86	4	-20	-42			Ir76a KK RNAi vs. Ir76a RNAi TRIP	-43.75	-43.75	2.842e-14	12.02	8	8	3.343e-15	121
sensilla 2	72		-6	-44			TRIP Ir76a Control vs. Ir76a RNAi TRIP	78.33	-43.75	122.1	12.99	6	8	13.29	121
sensilla 3	96			-34
sensilla 4	128	-2	24	-46			Amylamine 10-3
sensilla 5	102	2	-14	-40			KK Control vs. Ir76a KK RNAi	36	-8	44	12.02	8	8	5.175	121
sensilla 6	142	-8	22	-42			KK Control vs. TRIP Ir76a Control	36	27.33	8.667	11.68	8	9	1.049	121
sensilla 7	106	6	-12	-54			KK Control vs. Ir76a RNAi TRIP	36	-3	39	10.98	8	12	5.025	121
sensilla 8	76	-18	-30	-48			Ir76a KK RNAi vs. TRIP Ir76a Control	-8	27.33	-35.33	11.68	8	9	4.276	121
sensilla 9	74		-28				Ir76a KK RNAi vs. Ir76a RNAi TRIP	-8	-3	-5	10.98	8	12	0.6442	121
sensilla 10	70	8	-6				TRIP Ir76a Control vs. Ir76a RNAi TRIP	27.33	-3	30.33	10.6	9	12	4.046	121
sensilla 11	94	10	14
sensilla 12	106		-2				Ammonia 1%
sensilla 13	148		22				KK Control vs. Ir76a KK RNAi	59.75	-8.571	68.32	12.45	8	7	7.764	121
Mean	100	0.25	-3	-43.75			KK Control vs. TRIP Ir76a Control	59.75	36.44	23.31	11.68	8	9	2.821	121
SEM	7.2111	3.30449	5.59491	2.08524			KK Control vs. Ir76a RNAi TRIP	59.75	0.25	59.5	12.02	8	8	6.998	121
							Ir76a KK RNAi vs. TRIP Ir76a Control	-8.571	36.44	-45.02	12.12	7	9	5.253	121
							Ir76a KK RNAi vs. Ir76a RNAi TRIP	-8.571	0.25	-8.821	12.45	7	8	1.002	121
							TRIP Ir76a Control vs. Ir76a RNAi TRIP	36.44	0.25	36.19	11.68	9	8	4.381	121
							1-Hexanol 10-6
							KK Control vs. Ir76a KK RNAi	95.5	98.5	-3	12.02	8	8	0.3529	121
							KK Control vs. TRIP Ir76a Control	95.5	83.33	12.17	11.68	8	9	1.473	121
							KK Control vs. Ir76a RNAi TRIP	95.5	100	-4.5	10.81	8	13	0.5889	121
							Ir76a KK RNAi vs. TRIP Ir76a Control	98.5	83.33	15.17	11.68	8	9	1.836	121
							Ir76a KK RNAi vs. Ir76a RNAi TRIP	98.5	100	-1.5	10.81	8	13	0.1963	121
							TRIP Ir76a Control vs. Ir76a RNAi TRIP	83.33	100	-16.67	10.43	9	13	2.26	121

## Sheet: Figure 3 ac4 Ir76a RNAi
Control KK RNAi
P{attP,y[+],w[3`]}/P{Act5C-GAL4}25FO1; +/+
	Phenylacetaldehyde 10-2	Phenethylamine 10-2	Amylamine 10-3	Ammonia 1%
sensilla 1	86	100	36	16			Within each row	compare columns (simple effects within rows)
sensilla 2	158	94	90	84
sensilla 3	78	118	60	54			Number of families	4
sensilla 4	138	130	12	42			Number of comparisons per family	6
sensilla 5	134	136	78	14			Alpha	0.05
sensilla 6	122	84	30	44
Mean	119.333	110.333	51	42.3333			Tukey's multiple comparisons test	Predicted (LS) mean diff.	95.00% CI of diff.	Below threshold?	Summary	Adjusted P Value
SEM	12.7611	8.50751	12.2719	10.6008
							Phenylacetaldehyde 10-2
Ir76a RNAi KK							Control KK RNAi vs. Ir76a RNAi KK	4.476	-27.36 to 36.31	No	ns	0.9828
P{KK104048}VIE-260B/P{Act5C-GAL4}25FO1; +/+							Control KK RNAi vs. Control TRIP	20.67	-12.37 to 53.70	No	ns	0.3625
	Phenylacetaldehyde 10-2	Phenethylamine 10-2	Amylamine 10-3	Ammonia 1%			Control KK RNAi vs. Ir76a RNAi TRIP	20.48	-11.36 to 52.31	No	ns	0.3377
sensilla 1	146	-26	-38	2			Ir76a RNAi KK vs. Control TRIP	16.19	-15.64 to 48.02	No	ns	0.545
sensilla 2	82	-18	-18	-8			Ir76a RNAi KK vs. Ir76a RNAi TRIP	16	-14.58 to 46.58	No	ns	0.5211
sensilla 3	140	-40	-40	-4			Control TRIP vs. Ir76a RNAi TRIP	-0.1905	-32.02 to 31.64	No	ns	0.9999
sensilla 4	112	-48	-38	-20
sensilla 5	118	-42	-30	-2			Phenethylamine 10-2
sensilla 6	138	-26	-28	8			Control KK RNAi vs. Ir76a RNAi KK	141.8	109.9 to 173.6	Yes	****	2.6e-10
sensilla 7	68	-20	-48	-14			Control KK RNAi vs. Control TRIP	9.667	-23.37 to 42.70	No	ns	0.8692
Mean	114.857	-31.4286	-34.2857	-5.42857			Control KK RNAi vs. Ir76a RNAi TRIP	125.5	93.64 to 157.3	Yes	****	2.6e-10
SEM	11.3713	4.44467	3.68856	3.59137			Ir76a RNAi KK vs. Control TRIP	-132.1	-163.9 to -100.3	Yes	****	2.6e-10
							Ir76a RNAi KK vs. Ir76a RNAi TRIP	-16.29	-46.87 to 14.30	No	ns	0.5059
Control TRiP							Control TRIP vs. Ir76a RNAi TRIP	115.8	83.98 to 147.6	Yes	****	2.6e-10
P{Act5C-GAL4}25FO1/+; P{y[t7.7]=CaryP}attP2/+
	Phenylacetaldehyde 10-2	Phenethylamine 10-2	Amylamine 10-3	Ammonia 1%			Amylamine 10-3
sensilla 1	116	88	22	54			Control KK RNAi vs. Ir76a RNAi KK	85.29	53.45 to 117.1	Yes	****	3.2e-09
sensilla 2	102	98	28	74			Control KK RNAi vs. Control TRIP	18.33	-14.70 to 51.37	No	ns	0.4697
sensilla 3	76	104	48	42			Control KK RNAi vs. Ir76a RNAi TRIP	74.14	42.31 to 106.0	Yes	****	1.74e-07
sensilla 4	112	62	32	36			Ir76a RNAi KK vs. Control TRIP	-66.95	-98.79 to -35.12	Yes	****	2.2e-06
sensilla 5	68	104	30	24			Ir76a RNAi KK vs. Ir76a RNAi TRIP	-11.14	-41.73 to 19.44	No	ns	0.7754
sensilla 6	118	148	36	90			Control TRIP vs. Ir76a RNAi TRIP	55.81	23.98 to 87.64	Yes	****	8.63e-05
Mean	98.6667	100.667	32.6667	53.3333
SEM	8.78888	11.4387	3.60247	10.1017			Ammonia 1%
							Control KK RNAi vs. Ir76a RNAi KK	47.76	15.93 to 79.60	Yes	***	0.001
Ir76a RNAi TRiP							Control KK RNAi vs. Control TRIP	-11	-44.03 to 22.03	No	ns	0.8191
P{Act5C-GAL4}25FO1/+; P{y[+t7.7] v[+t1.8]=TRiP.HMS01156}attP2/+							Control KK RNAi vs. Ir76a RNAi TRIP	50.33	15.69 to 84.98	Yes	**	0.0015
	Phenylacetaldehyde 10-2	Phenethylamine 10-2	Amylamine 10-3	Ammonia 1%			Ir76a RNAi KK vs. Control TRIP	-58.76	-90.60 to -26.93	Yes	****	3.37e-05
sensilla 1	98	-24	-22	2			Ir76a RNAi KK vs. Ir76a RNAi TRIP	2.571	-30.93 to 36.07	No	ns	0.9971
sensilla 2	126	-14	-16	-6			Control TRIP vs. Ir76a RNAi TRIP	61.33	26.69 to 95.98	Yes	****	7.28e-05
sensilla 3	82	10	-10	-2
sensilla 4	44	-10	-12
sensilla 5	124	-26	-24	-30			Test details	Predicted (LS) mean 1	Predicted (LS) mean 2	Predicted (LS) mean diff.	SE of diff.	N1	N2	q	DF
sensilla 6	136	-10	-36
sensilla 7	82	-32	-42	-4			Phenylacetaldehyde 10-2
Mean	98.8571	-15.1429	-23.1429	-8			Control KK RNAi vs. Ir76a RNAi KK	119.3	114.9	4.476	12.15	6	7	0.521	86
SEM	12.2735	5.27089	4.55354	5.65685			Control KK RNAi vs. Control TRIP	119.3	98.67	20.67	12.61	6	6	2.318	86
							Control KK RNAi vs. Ir76a RNAi TRIP	119.3	98.86	20.48	12.15	6	7	2.383	86
							Ir76a RNAi KK vs. Control TRIP	114.9	98.67	16.19	12.15	7	6	1.884	86
							Ir76a RNAi KK vs. Ir76a RNAi TRIP	114.9	98.86	16	11.67	7	7	1.938	86
							Control TRIP vs. Ir76a RNAi TRIP	98.67	98.86	-0.1905	12.15	6	7	0.02217	86
							Phenethylamine 10-2
							Control KK RNAi vs. Ir76a RNAi KK	110.3	-31.43	141.8	12.15	6	7	16.5	86
							Control KK RNAi vs. Control TRIP	110.3	100.7	9.667	12.61	6	6	1.084	86
							Control KK RNAi vs. Ir76a RNAi TRIP	110.3	-15.14	125.5	12.15	6	7	14.6	86
							Ir76a RNAi KK vs. Control TRIP	-31.43	100.7	-132.1	12.15	7	6	15.38	86
							Ir76a RNAi KK vs. Ir76a RNAi TRIP	-31.43	-15.14	-16.29	11.67	7	7	1.973	86
							Control TRIP vs. Ir76a RNAi TRIP	100.7	-15.14	115.8	12.15	6	7	13.48	86
							Amylamine 10-3
							Control KK RNAi vs. Ir76a RNAi KK	51	-34.29	85.29	12.15	6	7	9.927	86
							Control KK RNAi vs. Control TRIP	51	32.67	18.33	12.61	6	6	2.056	86
							Control KK RNAi vs. Ir76a RNAi TRIP	51	-23.14	74.14	12.15	6	7	8.63	86
							Ir76a RNAi KK vs. Control TRIP	-34.29	32.67	-66.95	12.15	7	6	7.793	86
							Ir76a RNAi KK vs. Ir76a RNAi TRIP	-34.29	-23.14	-11.14	11.67	7	7	1.35	86
							Control TRIP vs. Ir76a RNAi TRIP	32.67	-23.14	55.81	12.15	6	7	6.496	86
							Ammonia 1%
							Control KK RNAi vs. Ir76a RNAi KK	42.33	-5.429	47.76	12.15	6	7	5.559	86
							Control KK RNAi vs. Control TRIP	42.33	53.33	-11	12.61	6	6	1.234	86
							Control KK RNAi vs. Ir76a RNAi TRIP	42.33	-8	50.33	13.22	6	5	5.383	86
							Ir76a RNAi KK vs. Control TRIP	-5.429	53.33	-58.76	12.15	7	6	6.84	86
							Ir76a RNAi KK vs. Ir76a RNAi TRIP	-5.429	-8	2.571	12.79	7	5	0.2844	86
							Control TRIP vs. Ir76a RNAi TRIP	53.33	-8	61.33	13.22	6	5	6.559	86
